# Supplementary material for: Metabolic capability and in situ activity of microorganisms in an oil reservoir
Source: Microbiome. 2018 Jan 5;6:5. doi: 10.1186/s40168-017-0392-1 (PMC5756336; doi:10.1186/s40168-017-0392-1)
Supplement: Supplementary file 4 — Information of genome bins (separate file). The completeness, contamination and strain heterogeneity of GBs were evaluated by CheckM. The columns for taxonomy were splited into three, within which the ‘ProDeGe_Tax’ column recorded the information from ProDeGe server based on BlastP search, the ‘Rast_Closet_Spp.’ column recorded information from RAST server using its ‘View closest neighbors’ function and the ‘Phylophlan_Assignment’ column recorded the lineage output using Phylophlan. (XLSX 18 kb) [file 40168_2017_392_MOESM4_ESM.xlsx]

## Sheet: Table_S3
Table S4 | Information of genome bins. The completeness, contamination and strain heterogeneity of GBs were evaluated by CheckM. The columns for taxanomny were splited into three, within which the ‘ProDeGe_Tax’ column recorded the information from ProDeGe server based on BlastP search, the ‘Rast_Closet_Spp.’ column recorded information from RAST server using its ‘View closest neighbors’ function …
					Taxonomny									Metagenomic_reads(r/M)						Transcriptomic_reads(r/M)
Genome_Bin	Final_Size(MB)	Completeness	Contamination	Strain heterogeneity	ProDeGe_Tax	Rast_Closet_Spp.	Phylophlan_Assignment							W2	W2 %	W9	W9 %	W15	W15 %	W15t	cDNA/DNA
1	3.9	87.26	2.24	7.69	Acinetobacter	Acinetobacter lwoffii SH145	d__Bacteria	p__Proteobacteria	c__Gammaproteobacteria	o__Pseudomonadales	f__Moraxellaceae	g__Acinetobacter	s__?	60389.7	0.65641	585846	5.74359	220400	2.9	102615	0.465587
2	0.22	0	0	0	Acinetobacter	Acinetobacter johnsonii SH046	d__Bacteria	p__Proteobacteria	c__Gammaproteobacteria	o__Pseudomonadales	f__Pseudomonadaceae	g__Pseudomonas	s__stutzeri	25090.9	0.272727	245727	2.40909	96727.3	1.27273	47045.5	0.486372
3	2.6	38.79	0	0	Pseudomonas	Pseudomonas stutzeri A1501	d__Bacteria	p__Proteobacteria	c__Gammaproteobacteria	o__Pseudomonadales	f__Pseudomonadaceae	g__Pseudomonas	s__stutzeri	471677	5.12692	10200	0.1	261615	3.44231	63692.3	0.243458
4	4.1	67.59	6.9	100	Pseudomonas	Pseudomonas stutzeri A1501	d__Bacteria	p__Proteobacteria	c__Gammaproteobacteria	o__Pseudomonadales	f__Pseudomonadaceae	g__Pseudomonas	s__stutzeri	692917	7.53171	18161	0.178049	303629	3.99512	79097.6	0.260507
5	0.18	0	0	0	Unknown	Pseudomonas stutzeri A1501	d__Bacteria	p__Proteobacteria	c__Gammaproteobacteria	o__Pseudomonadales	f__Pseudomonadaceae	g__Pseudomonas	s__stutzeri	521333	5.66667	45333.3	0.444444	228000	3	57500	0.252193
7	1.5	86.25	0.21	100	Thermodesulfobacterium	Carboxydothermus hydrogenoformans Z-2901	d__Bacteria	p__ Thermodesulfobacteria	c__ Thermodesulfobacteria	o__Thermodesulfobacteriales	f__Thermodesulfobacteriaceae	g__Thermodesulfobacterium	s__?	1840	0.02	560320	5.49333	11146.7	0.146667	506	0.01
8	0.93	33.13	5.17	25	Pseudomonas	Neptuniibacter caesariensis	d__Bacteria	p__Proteobacteria	c__Gammaproteobacteria	o__Oceanospirillales	f__Oceanospirillaceae	g__?	s__?	662796	7.2043	93225.8	0.913978	249247	3.27957	11129	0.0446506
9	2	99.35	1.36	25	Archaeoglobus		d__Archaea	p__Euryarchaeota	c__Archaeoglobi	o__Archaeoglobales	f__Archaeoglobaceae	g__Archaeoglobus	s__?	19780	0.215	292740	2.87	38000	0.5	17250	0.453947
13	3.1	96.07	2.25	0	Neptuniibacter	Neptuniibacter caesariensis	d__Bacteria	p__Proteobacteria	c__Gammaproteobacteria	o__Alteromonadales	f__Alteromonadaceae	g__ Marinobacterium	S__?	165600	1.8	25335.5	0.248387	58838.7	0.774194	21145.2	0.359375
15	0.87	13.66	0.15	0	Delftia	error	d__Bacteria	p__Proteobacteria	c__Epsilonproteobacteria	o__Campylobacterales	f__Helicobacteraceae	g__Helicobacter	s__suis	5287.36	0.0574713	1172.41	0.0114943	41057.5	0.54023	7931.03	0.193169
16	1.7	96.51	1.31	0	Archaeoglobus		d__Archaea	p__Euryarchaeota	c__Archaeoglobi	o__Archaeoglobales	f__Archaeoglobaceae	g__Archaeoglobus	s__?	15694.1	0.170588	66000	0.647059	114894	1.51176	12176.5	0.10598
18	1.6	11.68	0.86	100	Pseudomonas	Pseudomonas stutzeri A1501	d__Bacteria	p__Proteobacteria	c__Gammaproteobacteria	o__Pseudomonadales	f__Pseudomonadaceae	g__Pseudomonas	s__stutzeri	287500	3.125	12750	0.125	145350	1.9125	36656.2	0.252193
19	1.2	30.33	0	0	Pseudomonas	Pseudomonas fluorescens SBW25	error							75900	0.825	8500	0.0833333	81066.7	1.06667	28750	0.354646
22	0.5	27.59	0	0	Thermotoga	Desulforudis audaxviator MP104C	d__Bacteria	p__Firmicutes	c__Clostridia	o__?	f__?	g__?	s__?	12880	0.14	36720	0.36	126160	1.66	282900	2.24239
23	1.5	14.81	1.72	0	Pseudomonas	Pseudomonas fluorescens SBW25	d__Bacteria	p__Proteobacteria	c__Gammaproteobacteria	o__?	f__?	g__?	s__?	61333.3	0.666667	2040	0.02	54720	0.72	18400	0.336257
24	0.3	10.5	0	0	Shewanella	Shewanella putrefaciens CN-32	d__Bacteria	p__Proteobacteria	c__Gammaproteobacteria	o__Oceanospirillales	f__Oceanospirillaceae	g__?	s__?	52133.3	0.566667	47600	0.466667	30400	0.4	11500	0.378289
25	0.12	0	0	0	Shewanella	error	d__Bacteria	p__Proteobacteria	c__Gammaproteobacteria	o__Alteromonadales	f__Shewanellaceae	g__Shewanella	s__?	53666.7	0.583333	51000	0.5	19000	0.25	0	0
26	1.9	36.86	3.56	51.43	Shewanella	Shewanella putrefaciens CN-32	d__Bacteria	p__Proteobacteria	c__Gammaproteobacteria	o__Alteromonadales	f__Shewanellaceae	g__Shewanella	s__?	30021.1	0.326316	54757.9	0.536842	22400	0.294737	1815.79	0.081062
27	0.43	9.65	0.71	0	Shewanella	error	d__Bacteria	p__Proteobacteria	c__Gammaproteobacteria	o__Alteromonadales	f__Idiomarinaceae	g__Idiomarina	s__?	34232.6	0.372093	26093	0.255814	26511.6	0.348837	0	0
28	0.36	3.99	0	0	Shewanella	error	d__Bacteria	p__Proteobacteria	c__Gammaproteobacteria	o__Alteromonadales	f__Shewanellaceae	g__Shewanella	s__?	12777.8	0.138889	51000	0.5	23222.2	0.305556	0	0
29	1.9	99.59	1.84	0	Sulfurimonas		d__Bacteria	p__Proteobacteria	c__Epsilonproteobacteria	o__Campylobacterales	f__Helicobacteraceae	g__Sulfurimonas	s__?	429495	4.66842	82673.7	0.810526	357200	4.7	7263.16	0.0203336
30	0.14	0	0	0	Unknown	Deferribacter desulfuricans SSM1 (414)	error							0	0	371571	3.64286	16285.7	0.214286	0	0
31	0.19	2.69	0	0	Unknown	Thermodesulfobacterium sp. OPB45 (487)	d__Bacteria	p__Proteobacteria	c__Betaproteobacteria	o__Burkholderiales	f__Sutterellaceae	g__?	s__?	4842.11	0.0526316	644211	6.31579	44000	0.578947	18157.9	0.412679
33	1.5	9.95	1.72	0	Pseudomonas	Pseudomonas stutzeri A1501	d__Bacteria	p__Proteobacteria	c__Gammaproteobacteria	o__Pseudomonadales	f__Pseudomonadaceae	g__?	s__?	130027	1.41333	4080	0.04	81573.3	1.07333	20700	0.253759
35	0.18	12.54	2.04	50	Unknown	Pseudomonas stutzeri A1501	d__Bacteria	p__Proteobacteria	c__Gammaproteobacteria	o__Pseudomonadales	f__Pseudomonadaceae	g__?	s__?	276000	3	102000	1	173111	2.27778	38333.3	0.221438
37	0.16	0	0	0	Pseudomonas	Pseudomonas stutzeri A1501	d__Bacteria	p__Proteobacteria	c__Gammaproteobacteria	o__Pseudomonadales	f__Pseudomonadaceae	g__Pseudomonas	s__stutzeri	494500	5.375	114750	1.125	237500	3.125	64687.5	0.272368
38	0.87	17.15	0.44	50	Pseudomonas	Pseudomonas stutzeri A1501	d__Bacteria	p__Proteobacteria	c__Gammaproteobacteria	o__Pseudomonadales	f__Pseudomonadaceae	g__Pseudomonas	s__stutzeri	288690	3.13793	39862.1	0.390805	172092	2.26437	43620.7	0.253473
39	1.7	92.27	0.65	0	Methanosaeta		d__Archaea	p__Euryarchaeota	c__Methanomicrobia	o__Methanosarcinales	f__Methanosaetaceae	g__Methanosaeta	s__?	0	0	72000	0.705882	54988.2	0.723529	22323.5	0.405969
42	0.16	6.03	0	0	Pseudomonas	Pseudomonas fluorescens SBW25	d__Bacteria	p__Proteobacteria	c__Gammaproteobacteria	o__Pseudomonadales	f__Pseudomonadaceae	g__Pseudomonas	s__stutzeri	97750	1.0625	57375	0.5625	118750	1.5625	43125	0.363158
44	0.34	0	0	0	Unknown	Desulfovibrio aespoeensis Aspo-2 (50)	d__Bacteria	p__Elusimicrobia	c__?	o__?	f__?	g__?	s__?	368000	4	162000	1.58824	114000	1.5	20294.1	0.178019
47	0.08	2.59	0	0	Unknown	error	d__Bacteria	p__Proteobacteria	c__Gammaproteobacteria	o__Pseudomonadales	f__Pseudomonadaceae	g__Pseudomonas	s__stutzeri	908500	9.875	178500	1.75	427500	5.625	129375	0.302632
48	0.22	0	0	0	Pseudomonas	Pseudomonas stutzeri A1501	d__Bacteria	p__Proteobacteria	c__Gammaproteobacteria	o__Pseudomonadales	f__Pseudomonadaceae	g__Pseudomonas	s__stutzeri	677455	7.36364	139091	1.36364	283273	3.72727	78409.1	0.276797
51	0.24	1.68	0.02	0	Pseudomonas	Pseudomonas stutzeri KOS6	d__Bacteria	p__Proteobacteria	c__Gammaproteobacteria	o__Oceanospirillales	f__Oceanospirillaceae	g__?	s__?	256833	2.79167	106250	1.04167	120333	1.58333	28750	0.23892
53	0.05	0	0	0	Pseudomonas	error	d__Bacteria	p__Dictyoglomi	c__Dictyoglomia	o__Dictyoglomales	f__Dictyoglomaceae	g__Dictyoglomus	s__?	36800	0.4	20400	0.2	76000	1	0	0
54	0.12	0	0	0	Thermoanaerobacteraceae	Pelotomaculum thermopropionicum SI	d__Archaea	p__Euryarchaeota	c__Methanomicrobia	o__Methanosarcinales	f__Methanosarcinaceae	g__Methanosarcina	s__?	23000	0.25	348500	3.41667	69666.7	0.916667	57500	0.825359
58	0.13	4.17	0	0	Thermoanaerobacteraceae	Thermovirga lienii DSM 17291	d__Bacteria	p__Spirochaetes	c__Spirochaetes	o__Spirochaetales	f__Treponemaceae	g__Treponema	s__?	21230.8	0.230769	313846	3.07692	93538.5	1.23077	53076.9	0.567434
60	0.19	0.52	0	0	Shewanella	error	d__Bacteria	p__Proteobacteria	c__Gammaproteobacteria	o__?	f__?	g__?	s__?	24210.5	0.263158	32210.5	0.315789	32000	0.421053	0	0
63	0.39	5.33	0	0	Pseudomonas	Pseudomonas aeruginosa 2192	d__Bacteria	p__Proteobacteria	c__Gammaproteobacteria	o__Oceanospirillales	f__Oceanospirillaceae	g__?	s__?	77846.2	0.846154	34000	0.333333	68205.1	0.897436	17692.3	0.259398
64	0.16	10.13	0	0	Pseudomonas	error	d__Bacteria	p__Proteobacteria	c__Gammaproteobacteria	o__Oceanospirillales	f__Oceanospirillaceae	g__?	s__?	57500	0.625	38250	0.375	38000	0.5	0	0
67	0.14	0	0	0	Shewanella	error	d__Bacteria	p__Proteobacteria	c__Gammaproteobacteria	o__Oceanospirillales	f__Alcanivoracaceae	g__Alcanivorax	s__?	26285.7	0.285714	36428.6	0.357143	32571.4	0.428571	0	0
68	0.5	7.76	0	0	Shewanella	error	d__Bacteria	p__Proteobacteria	c__Gammaproteobacteria	o__Alteromonadales	f__?	g__?	s__?	31280	0.34	46920	0.46	30400	0.4	0	0
71	0.13	0	0	0	Unknown	Marinomonas sp. MWYL1 (322)	d__Bacteria	p__Proteobacteria	c__Betaproteobacteria	o__Methylophilales	f__Methylophilaceae	g__?	s__?	169846	1.84615	47076.9	0.461538	58461.5	0.769231	26538.5	0.453947
72	0.15	0	0	0	Ferroglobus	Acinetobacter baumannii AYE	d__Bacteria	p__Proteobacteria	c__Alphaproteobacteria	o__?	f__?	g__?	s__?	12266.7	0.133333	265200	2.6	45600	0.6	23000	0.504386
74	0.14	0.16	0	0	Unknown	error	d__Bacteria	p__Proteobacteria	c__Gammaproteobacteria	o__Pseudomonadales	f__Pseudomonadaceae	g__Pseudomonas	s__stutzeri	52571.4	0.571429	240429	2.35714	135714	1.78571	1.52786e+06	11.2579
