# Supplementary material for: Metabolic capability and in situ activity of microorganisms in an oil reservoir
Source: Microbiome. 2018 Jan 5;6:5. doi: 10.1186/s40168-017-0392-1 (PMC5756336; doi:10.1186/s40168-017-0392-1)
Supplement: Supplementary file 8 — Annotation and FPKM value of hydrocarbon degradation and methanogenesis related genes in GBs (separate file). Annotation of studied GBs was done by a combined effort of RAST server and KEGG database. (XLSX 429 kb) [file 40168_2017_392_MOESM8_ESM.xlsx]

## Sheet: Table_S5
Table S6| Annotation and FPKM value of hydrocabon degradation and methaogenesis related genes in GBs. Annotation of studied GBs was done by a combined effort of RAST server and KEGG database. Nucleotide sequence files of GBs were uploaded to RAST server for annotation using a seed system. Then, amino acid sequences were translated locally using Prodigal and submitted to BlastKOALA server in KEGG …
Bin	System	Gene_Name	abbr	FPKM
Bin_39	Mcr complex	Methyl-CoM reductase subunit alpha	mcrA1	0
			mcrA2	9.41
		Methyl-CoM reductase subunit beta	mcrB	5.67792
		Methyl-CoM reductase subunit gama	mcrC	6.34138
		Methyl-CoM reductase subunit D	mcrD	25.31
		Methyl-CoM reductase subunit G	mcrG	6.34138
	Mtr complex	Tetrahydromethanopterin methyltransferase subunit A	mtrA	15.1539
		Tetrahydromethanopterin methyltransferase subunit B	mtrB	0
		Tetrahydromethanopterin methyltransferase subunit C	mtrC	12.5277
		Tetrahydromethanopterin methyltransferase subunit D	mtrD	36.47
		Tetrahydromethanopterin methyltransferase subunit E	mtrE	0
		Tetrahydromethanopterin methyltransferase subunit F	mtrF	0
		Tetrahydromethanopterin methyltransferase subunit G	mtrG	4.3
		Tetrahydromethanopterin methyltransferase subunit H	mtrH1	25.5221
			mtrH2	14.1108
	CODH/ACS cpmplex	Acetyl-coenzyme A synthetase	acs	9.91304
		CO dehydrogenase/acetyl-CoA synthase subunit epsilon	cdhB	1.9
		CO dehydrogenase/acetyl-CoA synthase subunit gama	coxL	11.84
		CO dehydrogenase/acetyl-CoA synthase subunit delta	coxS	9.77
		CO dehydrogenase iron-sulfur protein CooF	cooF	0
	Carbonic anhydrase	Carbonic anhydrase	cah	#N/A
	Hdr complex	Heterodisulfide reductase subunit A	hdrA	20.95
		Heterodisulfide reductase subunit B	hdrB	0.511786
		Heterodisulfide reductase subunit C	hdrC	26.2505
		Heterodisulfide reductase subunit D	hdrD	19.81
		Heterodisulfide reductase subunit E	hdrE	6.47
	CO2-reducing methanogenesis pathway	Formylmethanofuran--tetrahydromethanopterin N-formyltransferase	ftr	5.65
		Coenzyme F420 hydrogenase subunit beta	frhB	7.24642
		Methylenetetrahydromethanopterin dehydrogenase	mtd	16.5088
		5,10-methylenetetrahydromethanopterin reductase	mer1	19.19
			mer2	0
		Formylmethanofuran dehydrogenase subunit A	fwdA	4.73
		Formylmethanofuran dehydrogenase subunit C	fwdC	7.04
		Formylmethanofuran dehydrogenase subunit C-related	fwdC-related	0
		Formylmethanofuran dehydrogenase subunit D	fwdD1	17.536
			fwdD2	0
		Formylmethanofuran dehydrogenase subunit E	fwdE	4.771
		Formylmethanofuran dehydrogenase subunit G	fwdG1	19.72
			fwdG2	16.32
			fwdG3	22.8438
			fwdG4	29.72
	Energy-conserving hydrogenase	Coenzyme F420 oxidoreductase (methanophenazine) subunit A	fpoA	27.5757
		Coenzyme F420 oxidoreductase (methanophenazine) subunit B	fpoB	3.3973
		Coenzyme F420 oxidoreductase (methanophenazine) subunit D	fpoD	3.38642
		Coenzyme F420 oxidoreductase (methanophenazine) subunit H	fpoH	4.93393
		Coenzyme F420 oxidoreductase (methanophenazine) subunit I	fpoI	4.42687
		Coenzyme F420 oxidoreductase (methanophenazine) subunit J1	fpoJ1	10.6007
		Coenzyme F420 oxidoreductase (methanophenazine) subunit J2	fpoJ2	0
		Coenzyme F420 oxidoreductase (methanophenazine) subunit K	fpoK	19.0568
		Coenzyme F420 oxidoreductase (methanophenazine) subunit L	fpoL	30.7319
		Coenzyme F420 oxidoreductase (methanophenazine) subunit M	fpoM	7.98361
		Coenzyme F420 oxidoreductase (methanophenazine) subunit N	fpoN	12.6545
		Coenzyme F420 oxidoreductase (methanophenazine) subunit O	fpoO	1.28384
Bin_9	Pyruvate formate-lyase	Pyruvate formate-lyase	PflD	10.51
		Pyruvate formate-lyase activating enzyme	PflC	20.59
		Pyruvate formate-lyase activating enzyme homolog	pflC homology	1.90398
	Dissimilatory sulfide reductase	Dissimilatory sulfide reductase subunit alpha	DsrA	4.60201
		Dissimilatory sulfide reductase subunit beta	DsrB	11.4805
		Dissimilatory sulfide reductase subunit gamma	DsrC	0
	Methylmalonyl CoA mutase	Methylmalonyl CoA mutase, large subunit	McmL	13.9274
		Methylmalonyl CoA mutase, large subunit	McmL	5.43983
		Methylmalonyl CoA mutasemethylmalonyl CoA mutase, small subunit	McmS	20.0719
		Methylmalonyl CoA mutasemethylmalonyl CoA mutase, small subunit	McmS	12.7632
	Methylmalonyl-CoA epimerase	Methylmalonyl-CoA epimerase	MCEE	30.4345
	Methylmalonyl-CoA decarboxylase	Methylmalonyl-CoA decarboxylase, alpha chain	Mcd	15.9892
		Methylmalonyl-CoA decarboxylase, beta chain	Mcd	7.00366
	methylmalonyl-CoA carboxyltransferase	Methylmalonyl-CoA carboxyltransferase	Mcc	15.99
	Succinate thiokinase	Succinyl-CoA synthetase,alpha;K01902	SucD	2.99
		Succinyl-CoA synthetase,beta;K01903	SucC	13.3
	Succinate dehydrogenase	Succinate dehydrogenase / fumarate reductase	SdhA	1.63
				0
				7.8
	Beta-Fatty acid degradation	Acyl-coA dehydrogenase	ACADM	15.36
		Enoyl-CoA hydratase / 3-hydroxyacyl-CoA	AtoB	15.92
				8.61
				21.27
				4.28
				8.97
		Acetyl-CoA C-acetyltransferase(K00626)	FadA/atoB	3.42
				10.5
				9.15
				14.62
				7.21
				8.18
				4.66
				12.55
	WL pathway	Formylmethanofuran--tetrahydromethanopterin N-formyltransferase	ftr	0
				12.63
		Methenyltetrahydromethanopterin cyclohydrolase	mch	5.43
		Methylenetetrahydromethanopterin dehydrogenase	mtd	16.81
		5,10-methylenetetrahydromethanopterin reductase	mer	15.3
		Formylmethanofuran dehydrogenase subunit B	fwdB	7.74
		Formylmethanofuran dehydrogenase subunit D	fwdD	0
		Formylmethanofuran dehydrogenase subunit E	fwdE1	13.82
			fwdE2	3.61
			fwdE3	0
		4Fe-4S ferredoxin	fwdF1	17.42
			fwdF2	0.17
		Formylmethanofuran dehydrogenase subunit G	fwdG	3.97
	Bcr complex	Benzoyl-CoA reductase I subunit D	BcrD	13.784
		Benzoyl-CoA reductase I subunit E	BcrE	7.20678
		Benzoyl-CoA reductase I subunit G	BcrF	8.39497
	Acetyl-CoA decarbonylase/synthase complex	Acetyl-CoA decarbonylase/synthase complex subunit alpha	cdhA1	4.69
			cdhA2	3.55
			cdhA3	11.73
		Acetyl-CoA decarbonylase/synthase complex subunit epsilon	cdhB1	0
			cdhB2	2.62
		Acetyl-CoA decarbonylase/synthase complex subunit beta	cdhC	1.84
		Acetyl-CoA decarbonylase/synthase complex subunit delta	cdhD	5.99
		Acetyl-CoA decarbonylase/synthase complex subunit gamma	cdhE	10.79
	Acetyl-CoA synthetase (ADP-forming) (EC 6.2.1.13)	Acetyl-CoA synthetase (ADP-forming)	Acd1	12.4866
			Acd2	13.2786
			Acd3	6.81213
			Acd4	2.51497
			Acd5	9.70504
Bin 1	Monooxygenas protein	Monooxygenas	almA/alKB	94.2919
				32.7565
				37.6094
	Rubredoxin-NAD+ reductase	Rubredoxin-NAD+ reductase	rubB	97.93
				0
				5.51
	Alcohol dehydrogenase	Alcohol dehydrogenase		73.21
				77.5
			Adh5	51.3
			YiaY	74.73
				71.22
	Aldehyde dehydrogenase	Aldehyde dehydrogenase	ALDH	65.59
				87.71
				36.24
	Beta-Fatty acid degradation	Long-chain acyl-CoA synthetase [EC:6.2.1.3]	FadD	96.39
		Acyl-CoA dehydrogenase [EC:1.3.99.-]	FadE	78.53
		Anoyl-CoA hydratase [EC:4.2.1.17]	PaaF	81.07
				112.88
		3-hydroxyacyl-CoA dehydrogenase / enoyl-CoA hydratase / 3-hydroxybutyryl-CoA epimerase [EC:1.1.1.35 4.2.1.17 5.1.2.3]	FadJ	113.39
		Acetyl-CoA acyltransferase [EC:2.3.1.16]	FadA	154.81
				77.83
Bin_19	Monooxygenase protein	Monooxygenase	alkB	5.62059
	Alcohol dehydrogenase	Alcohol dehydrogenase (1.1.1.1)	FrmA	0
				0
				22.95
	Aldehyde dehydrogenase	Aldehyde dehydrogenase(1.2.1.3)	ALDH	0
				10.79
				17.9
